# Supplementary material for: Genome-Wide Identification and Analysis of the AHL Gene Family in Pepper (Capsicum annuum L.)
Source: Int J Mol Sci. 2025 Jul 7;26(13):6527. doi: 10.3390/ijms26136527 (PMC12249567; doi:10.3390/ijms26136527)
Supplement: Supplementary file 1 [file ijms-26-06527-s001.zip]

Archive with 5 entries (5 files):
- Table S1. Functional analysis of identified motifs.xlsx
- Table S2. Number statistics of conserved motifs in the CaAHLs.xlsx
- Table S3. Expression profiles of 45 CaAHL genes in various tissues and developmental stages of pepper.xlsx
- Table S4. Expression profiles of 45 CaAHL genes in response to exogenous hormones.xlsx
- Table S5. Expression profiles of 45 CaAHL genes in response to abiotic stresses.xlsx
