# Supplementary material for: Genome-Wide Identification and Analysis of the AHL Gene Family in Pepper (Capsicum annuum L.)
Source: Int J Mol Sci. 2025 Jul 7;26(13):6527. doi: 10.3390/ijms26136527 (PMC12249567; doi:10.3390/ijms26136527)
Supplement: Supplementary file 1 [file ijms-26-06527-s001.zip › Table S1. Functional analysis of identified motifs.xlsx]

## Sheet: Sheet1
Table S1. Functional analysis of identified motifs
Name	ID1	List2
Motif 1	PASSGGTVTYEGRFEILSLSGSFLPSESG	PS01267 (UPF0023), PS00336 (BETA_LACTAMASE_C), PS01317 (SSRP), PS00710 (PGM_PMM), PS00029 (LEUCINE_ZIPPER), PS00869 (RENAL_DIPEPTIDASE_1), PS00789 (CHORISMATE_SYNTHASE_3), PS00151 (ACYLPHOSPHATASE_2)
Motif 2	HVIEVNAGEDVAEKIMSFAQQRPRAICILSANGTVSNVTLR	PS01222 (PMP22_2), PS00839 (SUMT_1), PS00072 (ACYL_COA_DH_1), PS00151 (ACYLPHOSPHATASE_2), PS00867 (CPSASE_2), PS00855 (SPASE_II), PS01232 (PNP_UDP_1), PS01075 (ACETATE_KINASE_1)
Motif 3	LSVSLAGPDGQVVGGGVAGKLIAAGPVQV	PS00638 (PII_GLNB_CTER), PS00150 (ACYLPHOSPHATASE_1), PS00692 (NIFH_FRXC_2), PS00817 (EPO_TPO), PS00969 (ANTENNA_COMP_BETA), PS00684 (SASP_2), PS01246 (UPF0003), PS00266 (SOMATOTROPIN_1), PS00137 (SUBTILASE_HIS), PS00910 (UPF0029), PS01129 (PSI_RLU), PS00376 (ADOMET_SYNTHASE_1), PS00837 (ALADH_PNT_2), PS00101 (HEXAPEP_TRANSFERASES), PS00351 (TFIID), PS01050 (YJEF_C_2)
Motif 4	GEVVKRPRGRPRKSKNKGKPP	PS00055 (RIBOSOMAL_S12), PS00831 (RIBOSOMAL_L27), PS00971 (TP2_2), PS00513 (ADENYLOSUCCIN_SYN_2), PS00858 (PREPHENATE_DEHYDR_2), PS00004 (CAMP_PHOSPHO_SITE), PS00009 (AMIDATION), PS00400 (LBP_BPI_CETP), PS00016 (RGD), PS00464 (RIBOSOMAL_L22)
Motif 5	RSFFPDMEKPESKPPSSTPTPNLLNFDPPVSKAASPSTPSS	PS00969 (ANTENNA_COMP_BETA), PS00874 (T2SP_F), PS01202 (MAP_2), PS00858 (PREPHENATE_DEHYDR_2), PS01299 (EPHRIN_RBD_1), PS00817 (EPO_TPO), PS00266 (SOMATOTROPIN_1), PS01232 (PNP_UDP_1), PS00811 (OLEOSINS), PS00651 (RIBOSOMAL_L9), PS01205 (T4_DEIODINASE), PS00208 (PLANT_GLOBIN), PS01145 (RIBOSOMAL_L34E), PS00209 (HEMOCYANIN_1), PS01160 (KINESIN_LIGHT)
Motif 6	IAASFSNAAYERLPLEEEE	PS00899 (EPENDYMIN_2), PS01190 (RIBOSOMAL_L36E), PS00919 (DNASE_I_1), PS01164 (COPPER_AMINE_OXID_1), PS00366 (URICASE), PS00545 (ALDOSE_1_EPIMERASE), PS01041 (STATHMIN_2), PS00328 (HCP), PS00893 (NUDIX_BOX), PS00490 (MOLYBDOPTERIN_PROK_2), PS01035 (PTS_EIIB_TYPE_1_CYS), PS00628 (RIBOSOMAL_S19E), PS00676 (SIGMA54_INTERACT_2), PS00422 (GRANINS_1)
Motif 7	ENPSKKARGRPPGSGKKQQLA	PS00009 (AMIDATION), PS01314 (UPF0047), PS00052 (RIBOSOMAL_S7), PS01145 (RIBOSOMAL_L34E), PS00971 (TP2_2), PS01287 (RTC), PS00553 (LAMBDA_PHAGE_CIII), PS00017 (ATP_GTP_A), PS01102 (ZF_DKSA_1), PS00663 (VINCULIN_1), PS00830 (GREAB_2), PS00351 (TFIID), PS01167 (RIBOSOMAL_L17)
Motif 8	DIVSKIMTILDQGPPAICILFAAGSLCEA	PS00833 (25A_SYNTH_2), PS01297 (FLAP_GST2_LTC4S), PS01320 (UPF0067), PS00870 (CLPAB_1), PS01296 (RSMI), PS00263 (NATRIURETIC_PEPTIDE), PS00068 (MDH), PS01046 (LON_SER), PS00257 (BOMBESIN), PS00376 (ADOMET_SYNTHASE_1), PS60031 (GARP2), PS00487 (IMP_DH_GMP_RED), PS00099 (THIOLASE_3)
Motif 9	MVRTIVTFNQHQQPNLQQNPJGSVSTTTPVVNQADSTVINP	PS00757 (PROK_SULFATE_BIND_2), PS00485 (A_DEAMINASE), PS00741 (DH_1), PS00634 (RIBOSOMAL_L30), PS00664 (VINCULIN_2), PS01007 (TRANSPOSASE_MUTATOR), PS00221 (MIP), PS00164 (ENOLASE), PS00832 (25A_SYNTH_1), PS01211 (UPF0001), PS00588 (FLAGELLA_BB_ROD), PS00314 (ICE_NUCLEATION), PS00704 (PROK_CO2_ANHYDRASE_1), PS00555 (ICOSAH_VIR_COAT_S)
Motif 10	HQHPHPQPHHQQQQSLPE	PS00929 (PIR_REPEAT_1), PS01302 (UPF0758), PS00970 (TP2_1), PS00405 (43_KD_POSTSYNAPTIC), PS00117 (GAL_P_UDP_TRANSF_I), PS00476 (FATTY_ACID_DESATUR_1), PS00288 (TIMP), PS00919 (DNASE_I_1), PS00244 (REACTION_CENTER), PS01325 (LYS_HYDROXYLASE), PS00085 (CU2_MONOOXYGENASE_2), PS00538 (CHEMOTAXIS_TRANSDUC_1), PS00711 (LIPOXYGENASE_1), PS00400 (LBP_BPI_CETP), PS00081 (LIPOXYGENASE_2), PS60016 (OMEGA_A…
1 The name of the query motif, which is unique in the motif database file.
2 Links to the (up to) twenty target motifs with the most significant matches to the query motif.
