# Supplementary material for: Genome-Wide Identification and Analysis of the AHL Gene Family in Pepper (Capsicum annuum L.)
Source: Int J Mol Sci. 2025 Jul 7;26(13):6527. doi: 10.3390/ijms26136527 (PMC12249567; doi:10.3390/ijms26136527)
Supplement: Supplementary file 1 [file ijms-26-06527-s001.zip › Table S2. Number statistics of conserved motifs in the CaAHLs.xlsx]

## Sheet: Sheet1
Table S2: Number statistics of conserved motifs in the CaAHLs
Gene ID	motif1	motif2	motif3	motif4	motif5	motif6	motif7	motif8	motif9	motif10
CaAHL1	1	1	1	1			1
CaAHL2	1	1	1	1		1
CaAHL3	1	1	1	1
CaAHL4	1	1	1	1	1		1			3
CaAHL5	1	1	1	1		1				1
CaAHL6	1	1	1	1		1				1
CaAHL7	1	1	1	1
CaAHL8	1	1	1	1		1				1
CaAHL9	1		1
CaAHL10	1	1	1	1		1				1
CaAHL11	1	1	1	2	1		1
CaAHL12	1	1	1	2	1		1
CaAHL13	1		1	1	1			1	1
CaAHL14	1		1	1	1			1	1
CaAHL15	1	1	1	2	1		1
CaAHL16	1		1	1	1		1	1	1	1
CaAHL17	1			1	1		1	1	1	1
CaAHL18	1			1	1		1	1	1	1
CaAHL19	1	1	1	1					1
CaAHL20	1	1	1	1		1				1
CaAHL21	1	1	1	1			1
CaAHL22	1	1	1	1			1
CaAHL23	1	1	1	1			1
CaAHL24	1		1
CaAHL25	1	1	1	1
CaAHL26	1	1	1	1		1
CaAHL27	1		1
CaAHL28	1		1		1
CaAHL29	1	1	1	1			1			1
CaAHL30	1	1	1	1		1
CaAHL31	1	1	1	1		1				2
CaAHL32	1	1	1	1		1
CaAHL33	1	1	1	1			1			1
CaAHL34	1		1			1
CaAHL35	1	1	1	1
CaAHL36	1	1	1	1		1
CaAHL37	1	1	1	1			1
CaAHL38	1	1	1	1			1			1
CaAHL39	1	1	1	1			1
CaAHL40	1		1
CaAHL41		1	1
CaAHL42	1		1
CaAHL43	1	1	1	1		1				1
CaAHL44	1	1	1	1		1
CaAHL45	1	1	1	1						1
