# Supplementary material for: Genome-Wide Identification and Analysis of the AHL Gene Family in Pepper (Capsicum annuum L.)
Source: Int J Mol Sci. 2025 Jul 7;26(13):6527. doi: 10.3390/ijms26136527 (PMC12249567; doi:10.3390/ijms26136527)
Supplement: Supplementary file 1 [file ijms-26-06527-s001.zip › Table S3. Expression profiles of 45 CaAHL genes in various tissues and developmental stages of pepper.xlsx]

## Sheet: Table S3
Table S3. Expression profiles of 45 CaAHL genes in various tissues and developmental stages of pepper.
Gene ID	AL	AR	AS	F1	F2	F3	F4	F5	F6	F7	F8	F9	FST0	FST1	G1	G2	G3	G4	G5	G6	G7	G8	G9	G10	G11	ST1	ST2	S3	S4	S5	S6	S7	S8	S9	S10	S11	T3	T4	T5	T6	T7	T8	T9	T10	T11
CaAHL1	6.17963	5.61842	10.8677	31.7309	32.7456	32.6412	46.2466	34.7572	29.8043	21.7331	24.3045	18.305	28.895	24.0161	34.7465	24.2972	19.6148	11.4689	9.53425	8.4945	5.88983	6.08419	9.62107	14.3401	13.6578	37.7043	22.143	17.6918	36.0707	17.3821	11.7316	8.7229	7.5224	6.10166	10.7177	12.0506	14.5804	13.0115	15.2246	10.1573	25.4518	13.5021	9.87708	15.2475	15.3366
CaAHL2	0	15.992	12.5053	0.119122	0.150128	0.231966	0.0969569	0.149102	0.177789	0.0173875	0	0.0182943	0	0.0168668	0.053543	0	0	0	0	0	0	0	0.019881	0	0.063198	0.0291863	0	0.112596	0.477024	1.47694	0.976743	0.557325	1.77295	1.42553	0.609911	1.87766	0	0.0357608	0.0180077	0	0.111544	0.15563	0	0	0
CaAHL3	2.89949	15.8632	20.2663	6.4992	8.30226	7.37389	5.2607	2.88825	2.92062	2.97873	3.05586	3.7414	3.30359	5.86891	3.21116	2.73856	2.40625	2.44553	5.52879	6.5705	3.3906	4.24042	5.37094	5.44795	8.734	7.20647	5.22088	8.07368	10.9658	7.30856	6.01115	6.35873	6.53423	4.57562	6.05288	7.65908	3.70858	6.80522	9.06824	6.36923	10.2008	12.3423	9.78342	11.3506	10.6974
CaAHL4	22.7057	46.4082	46.4904	54.4972	59.3749	38.796	55.4888	33.8426	35.9872	29.4073	25.6894	27.5736	39.6435	43.836	34.5883	34.9585	32.8417	26.2054	23.9658	22.7877	18.9252	16.6598	15.5966	18.8424	21.5427	53.1001	48.3145	51.3308	30.2852	23.9461	22.7361	24.7777	26.1894	18.2619	24.864	28.6754	36.2661	31.5136	27.9568	22.5125	35.1702	23.1918	19.605	19.992	23.2857
CaAHL5	0	19.0485	40.3472	0.0152673	0	0	0.0277793	0	0.0297758	0	0.0415647	0	0.105239	0	0	0	0	0	0	0	0	0.0293699	0.0146027	0	0.0291668	0	0	0	0	0.101814	0.432558	0.117262	0.0865898	0	0	0.0717451	0	0.0276585	0	0	0	0	0	0	0.139724
CaAHL6	0.10071	37.6407	14.5676	1.20929	9.9676	3.61162	1.68322	1.24015	0.551309	0.347268	0.193511	0.138299	0.132449	0.0395701	0	0	0	0	0	0	0	0	0	0.0464788	0.213147	0	0	0.980524	6.58933	11.0689	8.88968	5.19892	6.68395	4.83236	3.60212	4.91709	0	0.232901	0.106677	0.0887579	1.45021	0.0948996	0	0.0991526	0.0676444
CaAHL7	2.31957	21.6206	10.7317	77.376	88.5789	43.4876	30.4051	41.4999	31.5033	22.9921	20.42	24.3094	89.1079	78.477	77.2702	71.7544	52.9144	41.6013	31.6581	10.7035	0.875067	0.899257	0.155449	0.268999	1.16332	71.7499	53.698	36.048	12.2717	11.3489	6.76174	2.83175	0.740172	0.299252	0.480806	0.543117	70.441	22.4149	10.6721	4.1914	46.6405	1.64699	2.53277	1.38457	2.24623
CaAHL8	0	12.2204	34.3616	0.0978094	0	0	0.060736	0	0	0	0.0227191	0	0	0	0.0886345	0	0	0	0	0	0	0	0	0	0.0637697	0	0	0	0	0.507215	0.222825	0.0980745	0.187622	0.0321653	0.252135	0.144119	0	0	0	0	0.0328279	0	0	0	0
CaAHL9	1.38169	2.89021	4.19981	4.21306	4.28418	2.93095	2.9261	4.90202	2.53496	4.45839	5.68955	3.06752	2.81459	2.31354	2.81292	2.60639	2.19401	2.81535	4.25605	3.4998	2.42057	2.43383	3.14261	2.50644	1.35514	5.11683	2.27643	7.32837	44.6775	15.7449	9.76556	1.52535	0.648728	0.708526	0.818526	1.40991	4.07161	1.713	3.17738	1.3904	4.48076	2.5323	2.36157	3.53225	3.08533
CaAHL10	0	22.0198	86.9555	0.255524	0.12478	0.0731252	0.0937532	0.0692327	0.0823444	0.078927	0.00972679	0.0369241	0.154413	0.080167	0	0	0	0	0.021526	0.0554811	0.0877089	0.013746	0	0	0.102382	0.4129	0.151997	0.0405851	0.0637101	0.261918	0.297718	0.0825277	0.16298	0.0791208	0.202766	0.0970701	0.0380358	0.0728225	0.0547824	0.187283	0.149651	0.210754	0	0.0275501	0.0135908
CaAHL11	0.0330975	0.0175056	0.195403	0.121333	0.0183926	0.3967	0.0530713	0.385512	0.348784	0.174636	0.288527	0	0	0.0330626	0.0819928	0	0.0176402	0.0164049	0	0	0.0531957	0.0191773	0	0	0.0172184	0.0550203	0.0486026	2.65794	4.48025	0.954904	0.342769	0.394435	0.339498	0.357382	0.36526	0.50692	0	0.0167822	0.0167125	0	0.127546	0.0835193	0.0261833	0.186066	0.0339119
CaAHL12	0	0	0	0	0	0	0	0.028807	0.0565736	0.162853	0	0	0	0	0	0	0	0	0	0	0	0	0	0	0	0	0	0.116661	0.214398	0.0740311	0	0	0	0	0	0	0	0	0	0	0	0	0	0	0
CaAHL13	0	0	0	0	0	0	0	0	0	0	0	0	0	0	0	0	0	0	0	0	0	0	0	0	0	0	0	0.135411	0.0203662	0	0	0.0400265	0	0	0	0	0	0	0	0	0	0	0	0	0
CaAHL14	0	0	0	0	0	0	0	0	0	0	0	0	0	0	0	0	0	0	0	0	0	0	0	0	0	0	0	0.177795	0.0407324	0	0.0369679	0.094457	0.032269	0	0	0	0	0	0	0	0	0	0	0	0
CaAHL15	0	0.21332	0.654496	0.0525015	0	0.0721735	0.0524574	0.227709	0.230289	0.0272217	0	0	0.0243166	0.127716	0	0.135815	0	0.0999541	0	0	0	0	0	0	0	0.174292	0.408523	1.26319	4.72585	1.15586	0.234564	0.255372	0.40243	0.277399	0.676635	0.520509	0.130276	0.213461	0.212219	0.0847234	0.0964123	0.0497957	0.106653	0.167443	0
CaAHL16	0	0	0	0	0	0	0	0.0306594	0.0620548	0.332113	0.021933	0	0	0	0	0	0	0	0	0	0	0	0	0	0	0	0.042268	0.880391	0	0.135361	0.178009	0.0627994	0	0	0.0738675	0.026606	0	0	0	0	0	0	0	0	0
CaAHL17	0	0	0	0	0	0	0	0.0323379	0.359986	0.711095	0.069401	0	0	0	0	0	0	0	0	0	0	0	0	0	0	0	0.447435	1.01035	0.104433	0.343446	0.174145	0.157629	0.0350814	0.0839613	0.129502	0	0	0	0	0	0	0	0	0	0
CaAHL18	0	0	0	0	0	0	0	0.0323379	0.308245	1.50697	0.115668	0	0	0.0303275	0	0	0	0	0	0	0	0	0	0	0	0	0.44582	0.918937	0	0.14147	0.129847	0	0	0	0.0273061	0	0	0	0	0	0	0	0	0	0
CaAHL19	6.33591	13.915	13.2843	36.6509	41.1901	35.8871	26.2683	32.1999	28.1744	26.7057	26.7374	34.355	27.8627	21.0052	21.7108	19.1875	20.9394	18.2154	21.7175	25.9876	14.4241	12.8781	13.2458	14.1115	16.027	50.7786	26.4965	31.7713	33.4634	13.9212	11.1874	8.6461	7.20279	4.72054	6.25301	8.33259	29.9544	28.6035	34.4269	24.3008	34.1718	23.4881	17.8345	21.8194	21.2717
CaAHL20	0.0262413	8.9834	9.32138	0.0273273	0	0.0751925	0	0.028807	0.339984	0.863219	0.108785	0.0284322	0.0283022	0	0	0	0	0	0	0	0	0	0	0	0.0701567	0.0889828	0.390931	0.392148	0.675736	2.2141	1.60138	0.744407	0.665995	0.553835	0.410956	0.677207	0	0.160782	0	0.0587986	0	0.0136764	0	0	0
CaAHL21	4.85775	7.24011	9.81973	23.2029	15.9794	20.2951	29.8498	18.9939	15.1731	11.6135	14.2119	12.9469	16.5474	15.3962	14.6683	11.9449	10.5025	6.47072	7.65054	8.73213	4.27578	3.83943	3.62106	6.46637	5.89273	22.1444	13.9897	13.8268	21.251	12.782	8.53566	6.58611	5.53919	4.29358	7.02396	7.51558	17.3612	9.82463	9.74517	188.447	16.0574	5.93948	6.61744	8.12346	7.3243
CaAHL22	43.8256	19.9273	40.6912	36.6823	42.8051	39.8596	57.9031	42.3829	37.1189	43.178	39.1982	46.5197	42.4467	48.2025	48.9094	48.0599	43.5621	39.6268	32.4972	31.9196	19.9808	32.7198	29.2752	42.5082	59.2972	65.0555	58.9139	51.4705	32.7924	13.8751	13.1062	13.1541	12.2497	10.7616	14.1311	13.949	47.7755	45.2353	40.2466	32.4504	38.0713	35.3309	40.7468	37.2087	38.2773
CaAHL23	22.4395	15.4688	22.1593	41.1335	36.9155	47.1557	88.1577	39.1997	40.124	29.1322	32.1488	33.2867	33.0089	34.4317	35.2049	38.1608	31.3989	34.4982	29.8448	30.3431	23.08	24.6189	22.5446	25.9337	26.5388	51.1429	49.2246	60.8424	53.112	45.7524	50.433	38.2789	23.1517	20.2398	21.4225	20.4943	50.6559	55.5095	54.8669	45.2235	38.0885	27.764	25.3194	24.3118	25.9335
CaAHL24	2.76702	3.7197	2.68412	5.82082	5.7868	4.31635	3.08949	8.01998	6.71878	9.64014	5.40789	2.16607	5.47178	5.17449	7.39441	3.47727	3.97613	3.02982	4.36334	6.36057	3.51097	3.23324	3.97925	6.52888	4.78373	4.40497	9.3833	8.93009	6.58744	0.518557	0.741221	0.729432	0.293371	0.641066	0.659512	1.10624	7.93265	3.47227	4.3092	3.15722	4.913	2.02473	2.55684	2.84495	3.24065
CaAHL25	3.85084	5.44447	6.23019	8.16609	6.64481	6.07714	4.56316	8.02676	7.23835	4.49522	2.79125	3.96404	8.12402	6.19626	8.24525	6.88972	6.38695	4.39155	7.87818	6.68661	4.13133	4.42531	4.1361	5.37615	8.37109	13.4186	6.98325	5.03982	2.55589	1.77699	1.4815	1.40443	2.59824	1.59639	2.63271	3.12901	4.23769	4.52037	6.15446	3.58017	6.64544	3.77112	4.58384	5.27949	4.98935
CaAHL26	0	55.7032	77.4783	0.275495	0.869824	0.0286384	0.173765	0.37507	0.40762	0.0305819	0.324395	0.0646874	0.0323891	0.269991	0	0	0	0	0.0344819	0	0	0	0	0	0.0802876	0.0499222	0.132297	0	0	0.0290853	0	0.030056	0.0592598	0.0335703	0.0492233	0.0234802	0.189361	0.1993	0	0	0.0495974	0	0.0639503	0.0704248	0
CaAHL27	0	0	0	0	0	0	0	0	0	0	0	0	0	0	0	0.109111	0	0	0	0	0	0	0	0.0362609	0	0	0	1.09242	1.14928	0	0	0	0	0.131319	0.208984	0	0	0.0716185	0	0	0	0	0	0	0
CaAHL28	0	0	0	0	0	0	0	0	0	0	0	0	0	0	0	0	0	0	0	0	0	0	0	0	0	0	0	0.123533	0.185797	0	0	0	0	0	0	0	0.0383429	0	0	0	0	0	0	0	0
CaAHL29	0.0385931	0	0	0.190976	0	0	0	0.0323379	0	0	0	0	0	0.0317775	0	0	0	0	0	0	0.0664516	0	0	0	0	0	0.044582	0.252283	0.348009	0.0717967	0.0583301	0.0607702	0.237446	0.285852	0.181196	0.483289	0	0.0461816	0.0323787	0.0170065	0	0.0299865	0.0322026	0.0323104	0.129658
CaAHL30	0.408699	4.41812	6.46116	0.638766	0.159266	0.856383	0.449214	0.549335	0.498183	0.23292	0.317747	1.10776	0.0784247	0.238383	0	0.0312733	0	0.0232942	0.0247341	0	0.0397896	0	0	0.00767567	0.0548018	0.941724	0.241877	2.2129	11.0258	18.495	19.28	19.0896	17.7485	15.8583	20.5764	20.1942	0.285084	0.646515	0.895814	0.542852	0.772056	1.48269	0.608506	0.686407	0.461775
CaAHL31	13.9011	12.8956	17.5916	18.2201	17.2665	11.1445	5.36728	11.0588	10.4237	6.1429	2.31889	5.84273	3.71867	7.53611	1.65154	1.2556	0.888328	0.56242	0.47128	0.704154	0.30462	0.23212	0.1274	0.398793	0.0756023	8.36192	5.18633	0.783153	5.98187	27.1834	27.601	34.5777	102.779	87.7475	86.0119	83.2218	5.29834	5.10969	2.4621	1.71474	9.76546	3.5112	4.821	1.40542	0.368492
CaAHL32	0.955036	15.3023	11.425	13.3006	14.3369	10.8378	6.03092	14.7649	13.6263	7.50811	5.37637	6.03451	36.8619	31.143	38.635	32.117	45.4453	62.6329	67.8845	77.3155	10.5171	1.49227	2.31841	1.41713	0.0259103	24.6216	14.1305	10.1157	14.2836	18.5138	23.1098	15.765	10.7721	7.80777	7.4969	9.26875	33.3552	31.1215	21.0877	12.7215	8.42704	4.51911	2.20525	1.886	0.592536
CaAHL33	14.6457	15.9597	15.5888	43.2257	50.6114	40.1881	49.5776	27.3097	27.5503	20.0109	15.8053	17.3524	28.3302	30.0703	26.8477	22.7102	19.2571	16.0203	12.8851	11.3151	10.9496	11.3643	8.79306	10.8778	7.55657	31.3443	38.0565	34.7513	33.078	35.1121	30.3901	17.4634	10.0545	7.21375	10.461	8.16067	33.61	18.2418	17.2572	12.0593	26.2259	13.7462	10.8405	11.2947	12.1313
CaAHL34	0	1.63264	1.80665	0.234978	0.0302136	0	0	0.173737	0.0554408	0.114702	0.173014	0	0.0586391	0.432779	0.761099	1.43386	1.96707	2.57929	1.25346	1.96277	0.53303	0.117096	0.238554	1.82842	0.0565693	0.316337	0.647396	0.316168	0	0.0255682	0	0	0	0	0	0	1.44549	0.47713	0.233101	0.236071	0.0270166	0	0	0.0297401	0.289922
CaAHL35	6.97479	14.4146	19.9297	14.7134	8.81673	9.43957	7.99357	10.5134	11.4326	7.86408	4.91236	5.05136	17.5661	14.8752	17.1777	17.3105	14.5388	12.6387	12.574	12.0782	15.2023	13.2784	13.8894	15.7207	15.761	34.1721	22.9212	22.0069	13.5289	6.16586	5.64223	5.56519	3.90613	3.51861	5.3099	4.9303	14.1827	12.4136	12.2958	10.048	12.8133	12.3134	10.1027	14.6868	15.6122
CaAHL36	0.724549	0.06831	0	21.7123	522.72	307.272	27.2487	1.45309	1.17868	0	0.0234764	0	0.0618095	0	0	0	0.0309065	0	0	0.0174068	0	0	0.0519336	0	0	0.053256	0.0904849	0.225487	0.031379	0	0	0.0308352	0	0.0205542	0	0.301057	0	0.0312439	0.096831	0.0668869	7.4902	0.0304307	0.048804	0.0722506	0.0643699
CaAHL37	20.8888	10.5357	11.7599	36.0645	30.641	29.7822	25.6968	29.6013	23.4655	14.3882	12.474	7.53588	26.0481	24.0136	21.4519	23.8799	21.0043	23.6727	26.9547	24.5384	14.9839	17.2266	15.9598	23.3555	18.4979	27.0911	19.8161	24.7266	15.6635	8.22955	5.67228	6.5992	15.0889	14.6443	26.1625	32.3715	19.5798	30.1591	35.5892	22.4734	26.4848	24.8972	21.8996	23.5709	24.4692
CaAHL38	9.91421	80.506	32.4171	24.3911	26.3594	21.8923	26.2955	22.355	20.5909	15.0988	15.5084	14.763	28.7102	39.6465	26.6387	21.8481	17.2905	12.6274	11.2649	10.0462	4.91975	4.18078	4.84651	4.61214	13.8884	50.552	41.6221	37.7382	58.4899	29.9712	18.7071	13.216	10.4376	7.98218	10.3504	10.5867	21.0908	13.9679	8.34837	4.71357	16.2592	8.58509	9.95037	10.9354	13.7435
CaAHL39	16.1426	20.2833	30.0407	29.1255	22.6149	16.3943	8.74461	17.1229	16.3662	10.7206	7.29059	9.05929	16.6292	21.3188	15.1944	15.6971	11.8355	10.3605	10.3282	10.4906	5.94931	7.04278	5.20368	13.395	13.1144	38.3177	53.7775	34.8888	27.6256	15.1818	11.5608	9.28765	8.62347	7.49827	9.67462	10.8106	23.5523	15.3655	12.6285	9.45944	15.9821	9.40909	8.72995	6.53934	7.95162
CaAHL40	13.5777	15.3792	36.2369	15.707	3.54979	10.2937	13.497	9.41964	9.76235	8.61054	13.6056	8.04153	7.4327	7.89921	5.54416	8.37322	6.48384	10.5959	15.8895	16.7891	10.6178	11.2158	11.8302	12.6602	11.1591	12.025	14.2957	19.0912	12.5902	6.46787	4.32591	5.76709	6.82001	6.08105	14.2593	16.8319	11.2243	13.9276	21.1633	9.92885	20.0264	24.0701	18.9988	21.4067	21.6528
CaAHL41	1.90157	2.00061	2.71841	2.08271	1.64201	1.00671	3.78043	2.66293	1.20762	1.28165	2.18818	2.14181	0.695553	1.32395	1.313	1.29266	1.41237	2.49182	3.1491	1.29259	0.713355	1.32458	1.05316	1.57362	2.56393	1.39887	0.507208	0.318472	5.36406	0.559999	0.105017	0.390743	0.0716485	0.119342	0.108617	0.411376	2.0978	1.29471	2.00741	1.1961	1.79763	0.971925	1.4021	2.22389	2.14934
CaAHL42	3.14896	4.35622	3.69713	4.11777	2.72159	1.51415	2.04233	2.89999	2.39586	2.03633	2.56426	3.15924	2.70366	1.44437	2.60633	2.43644	1.77711	3.01706	4.6344	5.50404	3.04914	4.64023	4.68096	5.13905	4.2329	5.63294	0.981492	1.47139	3.03532	0.973501	0.811319	0.738473	1.75535	1.99493	4.25671	8.40576	1.56986	2.32398	4.44709	3.11728	5.27437	4.36835	4.11526	6.11921	5.20652
CaAHL43	27.0173	8.71667	29.7588	39.1146	10.5022	7.29153	5.68864	9.76751	11.4094	8.11042	8.98093	11.7415	5.71149	11.8844	5.97852	3.38267	3.45989	5.74677	10.6154	37.8534	55.3194	77.8863	64.8742	39.6691	47.8857	8.70467	2.61643	3.23733	2.92621	14.2389	21.9265	32.0555	26.5741	20.3217	19.7716	16.3358	3.73156	17.9966	32.4784	41.6513	80.0302	91.3753	60.0336	53.0246	45.7864
CaAHL44	0	43.0969	29.4459	1.08189	1.74565	1.21505	1.77571	1.09978	1.48914	1.24821	1.55684	0.543187	0.650286	0.925614	0.0666466	0.231479	0.0308494	0.0814088	0.0176553	0	0	0	0.0164651	0	0.213764	1.2181	0.567758	0.123594	1.27801	2.99734	2.77546	1.35147	1.36835	0.858077	0.617182	0.841026	1.0814	0.558929	0.0245983	0.0430664	0.710605	0.023621	0	0.0163642	0.031509
CaAHL45	43.8682	28.7413	27.9885	35.0688	31.6699	29.7518	49.3854	26.2366	23.5981	19.4658	20.6264	27.5987	36.1698	41.4119	32.5934	35.0504	31.9711	33.3463	43.7198	49.5684	66.8554	70.0594	70.5589	86.4952	78.9471	36.8714	49.7454	39.3639	37.1224	14.4983	12.839	14.1611	17.1641	17.627	23.945	23.4963	37.8728	35.5082	36.5007	23.7261	42.5896	41.2281	43.9935	45.7562	42.3936
Note: Values in the table represent FPKM (Fragments Per Kilobase of transcript per Million mapped reads) derived from RNA-Seq data. leaf tissues were sampled 60 days after emergence and marked correspondingly as AL; Stems and roots were marked AS and AR, respectively. Floral buds were sampled at 0.25, 0.35, 0.5, 0.7, 0.8, 1.0, 1.2, 1.45, and 1.7 cm, and marked correspondingly as F1, F2, F3, F4, F…
