# Supplementary material for: Genome-Wide Identification and Analysis of the AHL Gene Family in Pepper (Capsicum annuum L.)
Source: Int J Mol Sci. 2025 Jul 7;26(13):6527. doi: 10.3390/ijms26136527 (PMC12249567; doi:10.3390/ijms26136527)
Supplement: Supplementary file 1 [file ijms-26-06527-s001.zip › Table S4. Expression profiles of 45 CaAHL genes in response to exogenous hormones.xlsx]

## Sheet: Table S4
Table S4. Expression profiles of 45 CaAHL genes in response to exogenous hormones.
Gene ID	CR	AR1	AR2	AR3	AR4	AR5	AR6	GR1	GR2	GR3	GR4	GR5	GR6	IR1	IR2	IR3	IR4	IR5	IR6	JR1	JR2	JR3	JR4	JR5	JR6	SR1	SR2	SR3	SR4	SR5	SR6
CaAHL1	8.71921	6.35845	10.0159	8.71018	10.1424	9.45163	8.58867	12.1109	10.8743	10.6365	12.8181	12.1038	13.8027	9.62675	10.2115	7.44438	5.1567	12.0245	10.658	7.76521	6.46244	5.9816	10.0426	8.49256	9.64247	10.6744	11.3069	14.7061	10.6861	11.9996	9.92673
CaAHL2	27.3336	26.2175	44.4547	32.9212	27.0423	27.9932	26.2621	29.1518	41.0987	24.7624	28.2795	25.5034	30.6245	33.5828	47.3316	27.7488	8.55253	12.488	28.8324	21.2997	17.4429	23.557	16.5142	10.3938	20.0063	19.9179	26.0128	28.9792	32.2248	24.4911	15.2554
CaAHL3	36.8258	39.9478	42.6219	40.2424	34.4768	31.3192	38.2034	48.1816	38.8964	42.4451	49.7881	43.3957	44.3216	45.3037	46.7007	31.132	15.9256	23.8973	49.1809	34.7918	32.412	36.9581	38.286	25.4806	33.7354	39.8276	33.9696	26.9796	20.3222	15.5365	26.8569
CaAHL4	38.1153	48.526	35.881	34.6511	33.4539	50.8206	35.5584	26.0455	33.3171	32.1946	21.3566	31.7527	36.3288	38.1653	36.8397	26.6715	1.62983	21.1592	41.443	34.9712	21.1042	44.5872	19.1976	41.3554	41.7653	24.1005	32.8047	23.0319	14.0722	27.3513	24.7663
CaAHL5	32.7998	23.9249	27.955	25.4479	30.1128	25.0249	23.0681	44.533	57.2839	48.7309	53.2066	52.2201	52.8409	34.4465	48.9733	32.7898	7.13942	19.3279	44.1607	30.3098	13.8362	34.6782	23.9937	26.4542	38.3982	21.7135	25.1337	44.9028	18.0353	14.7103	18.4926
CaAHL6	81.7339	83.5215	61.2034	64.532	64.5795	63.3131	54.59	81.2658	64.9623	85.4535	109.968	95.8233	88.6876	113.961	96.7413	97.3094	30.9436	75.3601	112.285	71.3336	50.6252	104.764	65.1997	61.2335	77.8249	57.2855	49.4155	51.4513	140.371	85.0651	63.0364
CaAHL7	25.8331	18.4868	21.2647	11.7695	18.0787	19.6583	23.8417	24.9017	21.727	13.3501	14.6638	29.0941	26.2617	21.7693	21.4418	11.9873	6.6517	13.4352	36.158	26.8096	12.8974	12.829	15.5503	16.5677	24.2781	29.6463	22.2488	11.9903	3.16058	1.63922	10.3792
CaAHL8	58.6294	68.0221	49.282	48.5384	68.0665	59.6706	47.2368	80.6693	74.6849	80.4992	127.851	101.443	85.0931	97.3477	89.1501	64.4636	28.5704	73.1347	98.1575	56.1954	36.7412	68.571	70.7618	41.2748	66.2648	66.6502	46.5082	23.0178	20.5396	23.9927	32.4178
CaAHL9	1.97839	2.56052	2.93988	3.17505	2.96443	2.85727	2.96888	3.17897	2.01314	2.23317	4.19166	3.22323	2.02112	2.40191	2.07248	1.08667	1.51274	2.48489	2.19065	3.36863	2.89904	1.59595	3.11379	1.28687	1.24727	4.04071	3.31754	3.35641	5.9682	4.40725	2.71349
CaAHL10	51.6863	45.2248	48.2076	53.0784	37.2798	36.3974	55.8428	68.0552	92.7082	88.5106	102.492	127.698	82.8701	68.1898	64.3001	66.1576	25.8632	60.1664	79.8228	55.7192	53.5432	75.9376	57.2657	33.6989	63.0986	50.4973	50.6983	66.7495	51.4689	69.7805	79.3749
CaAHL11	0.41302	0.325062	0.19128	0.286644	1.2675	0.32407	0.329807	0.230133	1.68378	0.33415	0.228568	0.205558	0.666986	0.818346	0.117753	0.0794196	0	0.100458	0.340932	0.893414	0.178672	0.261033	0.182966	0.450862	0.533968	0.356338	0.108075	0.155385	0.934999	0.160703	0.234293
CaAHL12	0.0922364	0	0	0	0	0	0	0	0	0	0	0	0	0	0	0	0	0	0	0	0	0	0	0	0	0	0	0	0	0	0
CaAHL13	39.3105	0	0	0	0	0	0	0	0	0	0	0	0	0	0	0	0	0	0	0	0	0	0	0	0	0	0	0	0	0	0
CaAHL14	44.689	0	0	0	0	0	0	0	0	0	0	0	0	0	0	0	0	0	0	0	0	0	0	0	0	0	0	0	0	0	0
CaAHL15	10.4335	0	0	0.146009	0	0	0.156925	0.182208	0.0582676	0.0569482	0.0246038	0.178172	0	0.196031	0.0294561	0.0611574	0.0238215	0.111288	0.0147545	0	0.0746251	0	0.141286	0.112551	0.0453673	0.176122	0.0858648	0.193277	0	0.0900145	0.309988
CaAHL16	7.4567	0	0	0	0	0	0	0	0	0	0	0	0	0	0	0	0	0	0	0	0	0	0	0	0	0	0	0	0	0	0
CaAHL17	7.4598	0	0	0	0	0	0	0	0	0	0	0	0	0	0	0	0	0	0	0	0	0	0	0	0	0	0	0	0	0	0
CaAHL18	3.55751	0	0	0	0	0	0	0	0	0	0	0	0	0	0	0	0	0	0	0	0	0	0	0	0	0	0	0	0	0	0
CaAHL19	5.99085	31.5408	27.5197	28.7091	29.3181	25.2503	34.9158	47.0039	31.8073	28.1836	36.0615	35.4491	38.531	59.9305	47.5249	22.8043	7.15349	23.2345	48.0915	36.7673	22.4609	32.9931	31.8462	27.5377	39.28	45.5314	41.2789	18.8651	11.82	10.2023	20.0677
CaAHL20	134.071	45.7313	24.487	23.257	18.0626	26.4789	25.6	48.7386	49.3419	44.2296	37.1439	38.0553	53.6771	58.0841	62.2345	40.7501	8.48106	19.1695	54.3157	34.7737	19.1603	38.9517	23.2978	21.8801	44.9943	32.0668	27.1769	15.9898	8.30474	12.5042	17.4799
CaAHL21	0.393017	8.4946	9.93155	10.498	16.1781	14.8323	12.2644	16.9602	11.4561	13.3366	16.1324	18.7602	14.1673	16.2112	12.5155	7.15971	5.96085	13.1807	16.6435	12.4786	10.4299	9.10004	13.3	10.8736	13.6689	15.9681	12.372	8.71154	7.28545	8.23462	8.38801
CaAHL22	14.4023	3.01012	3.05007	3.45105	3.07466	2.49292	3.20572	4.06415	3.34246	8.0806	5.12504	6.11437	4.76572	2.5724	2.6903	2.70084	2.16833	5.44369	7.26309	4.25013	8.78694	2.68158	5.72259	11.7407	4.17888	10.0127	4.33854	5.84108	4.09785	4.30115	6.86664
CaAHL23	13.116	3.18705	1.57769	2.39089	1.91842	2.44234	2.53905	3.17425	3.20602	6.35136	4.96639	4.60444	3.39798	3.05368	3.096	48.8201	92.6397	37.6956	6.20907	3.65134	9.01639	4.01477	5.1622	9.66204	4.28483	9.45066	3.90022	5.04608	9.6401	7.96228	6.9988
CaAHL24	15.1382	2.47101	4.09505	3.42576	2.57539	3.40452	4.13914	4.00118	2.46488	4.09971	5.85036	7.02396	3.13426	2.91108	1.87227	1.56783	3.0181	1.87786	4.84477	2.28818	1.27199	3.509	5.40505	2.30861	2.38358	6.61843	2.45088	2.73269	4.94325	2.02494	2.84713
CaAHL25	23.0667	6.61714	6.27041	5.34512	6.39772	5.47417	5.3244	6.83036	7.10625	5.93436	8.73783	9.14812	7.48609	6.49242	5.82207	3.4053	1.81455	3.90642	8.1877	6.75458	3.76031	4.38572	4.75521	4.74752	6.08869	5.40181	6.33369	9.86066	9.6692	15.5187	10.6515
CaAHL26	10.7308	169.128	145.943	105.449	89.4226	99.6487	175.353	116.775	126.11	65.6043	84.1596	88.3781	86.9164	174.169	162.372	68.725	23.5407	33.0823	108.061	174.864	137.212	117.843	99.4271	84.1107	155.131	121.638	133.046	83.1536	60.4166	42.6103	76.2094
CaAHL27	18.4038	0	0	0	0	0	0	0	0	0	0	0	0	0	0	0	0	0	0	0	0	0	0	0	0	0	0	0	0	0	0
CaAHL28	0.262997	0	0	0	0	0	0	0	0	0	0	0	0	0	0	0	0	0	0	0	0	0	0	0	0	0	0	0	0	0	0
CaAHL29	10.5266	0.121696	0.103604	0.376302	0.398371	0.128278	0.362758	0.404185	0.339111	0.327909	0.566765	0.320415	0.302428	0.338106	0.236662	0.0720424	0.0143451	0.117279	0.280957	0.168148	0.110696	0.0498148	0.235067	0.0556142	0.148069	0.341959	0.197695	0.0289607	0	0	0.0667367
CaAHL30	77.3993	11.4599	14.1903	17.8336	10.259	9.42329	10.0799	17.3529	19.3915	23.9619	17.5332	16.2355	15.834	14.1603	20.0018	20.3672	3.23652	8.1292	16.0437	13.556	13.2776	17.1776	13.8192	11.2963	13.8694	15.5532	15.9131	29.3529	17.5323	13.6514	26.1253
CaAHL31	13.708	11.5144	8.54652	12.7752	11.4736	10.4402	7.72188	8.24401	13.018	14.4873	13.2017	13.7103	8.45573	6.88823	11.8247	11.6126	4.93267	6.06099	9.79585	5.43452	10.2389	12.2794	14.185	13.3742	6.52211	9.55085	6.80969	19.6034	39.5354	28.4086	22.1536
CaAHL32	12.5341	17.0648	12.339	16.1723	17.0935	17.0898	18.1075	11.381	8.9558	8.98852	10.7249	11.5696	8.41612	11.6153	10.9139	7.39413	3.50315	5.91471	10.4427	12.0827	8.50962	7.33615	11.4889	6.63964	8.89617	13.4014	10.1754	23.1239	17.8425	20.0991	13.748
CaAHL33	4.59731	20.0268	19.1609	14.7744	16.5547	18.9709	15.4442	17.599	18.7054	16.6929	13.8397	17.0433	21.2162	25.9425	22.6221	14.1111	2.75671	13.8136	26.9422	24.1327	15.8931	15.9804	14.1235	26.1992	24.2083	19.083	23.0044	11.7162	2.96124	4.20348	8.51933
CaAHL34	2.60062	10.5233	10.1408	7.24416	8.36809	5.33462	7.62893	15.8119	21.6221	12.2153	13.0657	16.0794	21.8656	19.4617	22.6098	11.0697	3.98193	6.66188	20.6094	14.0674	12.3992	6.59531	8.18331	8.68447	22.6689	12.4498	12.9003	3.20868	0.453235	0.636479	7.80817
CaAHL35	8.81291	17.1147	14.5364	14.3198	13.8285	17.1517	19.7083	16.4154	17.625	14.1072	20.0832	19.8501	21.2591	12.1749	14.9352	8.42515	5.10011	15.8833	22.187	14.7099	9.46042	14.5299	15.7642	12.6957	14.4553	14.4734	14.4295	11.7998	7.87277	14.2895	15.6724
CaAHL36	117.998	0	0.0362356	0	0	0	0	0.237141	0.187412	0.455208	0.169752	0.407476	0.451586	0.217877	0.225099	0.114579	0.0436728	0.779705	0.300413	0.0388104	0.208607	0.138344	0.478127	0.145216	0.315597	0.107648	0.055033	0.275386	0.0366905	0.105341	0.0677254
CaAHL37	16.7301	7.93688	6.64391	6.86628	7.89317	6.89711	6.66169	9.59727	8.11194	12.4545	10.2959	8.23702	10.5901	8.83074	8.39543	96.2183	188.579	124.601	10.575	8.48492	9.66567	7.02831	4.90722	12.8885	7.37671	6.84593	7.28639	4.47585	5.48587	13.3137	10.6372
CaAHL38	38.5314	83.0308	66.1908	65.9536	90.886	85.7137	77.958	69.969	69.0943	46.7233	59.5192	80.1932	76.4352	75.8238	68.4145	41.8681	16.1161	50.7915	71.4937	83.9954	38.4276	66.0898	57.212	61.6566	85.1905	51.0312	65.0605	29.0077	20.4165	24.8794	38.4023
CaAHL39	15.6798	11.9349	16.6525	12.3704	13.2623	15.8855	16.4388	10.9489	13.7495	10.2666	11.5615	12.4579	12.2372	12.0014	12.0361	8.55484	2.70957	6.59563	14.4585	14.2516	10.3714	11.8138	10.8854	14.6755	14.5544	16.5117	12.001	18.5143	14.3463	17.5736	24.89
CaAHL40	10.4767	14.1481	10.3224	8.26891	15.2007	13.4584	7.7805	12.8662	11.8851	15.0052	19.1891	22.5542	12.878	15.656	12.8973	9.56653	7.18342	13.137	11.7482	14.201	14.3096	13.1026	16.0005	10.0775	9.86133	20.737	12.1713	29.844	34.5313	29.5557	14.5009
CaAHL41	3.36354	4.57379	5.44421	3.50673	5.53642	5.46045	3.82383	6.88941	5.73096	5.26607	5.30644	5.86197	5.1992	5.6449	6.64966	1.79372	0.913853	4.50449	5.39426	4.38816	5.65588	9.5553	13.2854	9.36579	6.33804	5.03964	5.32586	3.26166	0.745925	0.43206	1.0727
CaAHL42	1.64718	2.11213	2.98327	2.09672	2.8087	2.74607	1.83221	3.16358	2.23727	1.87464	3.55067	4.5728	2.56609	2.39962	2.62719	2.40597	0.538179	1.3412	3.36039	2.87445	2.14645	2.54293	2.09292	2.28355	2.22491	1.93862	2.56427	4.68999	4.83125	6.48206	5.56916
CaAHL43	5.54875	7.67727	5.51868	10.1707	8.16829	7.41478	5.43079	3.35903	5.62221	11.3083	6.43156	6.15609	3.83366	3.55763	6.75155	8.57958	2.19379	6.71632	4.36513	3.4134	7.06926	8.99414	10.4446	20.5405	3.25042	3.22899	2.03012	33.5707	21.6507	25.168	33.6371
CaAHL44	45.5565	120.943	159.648	95.2144	104.784	99.0681	118.103	149.181	174.49	103.789	114.793	115.96	164.419	174.364	183.758	89.0102	23.7141	71.5452	158.967	149.108	77.4435	103.856	75.137	68.4725	166.321	116.287	126.964	61.4653	41.2039	49.6675	74.7963
CaAHL45	28.1388	13.6242	8.80519	11.9836	12.4674	14.3197	11.5839	11.0163	10.3875	17.2063	15.9585	15.1619	11.6502	11.9281	10.4264	8.19607	6.78217	11.0356	13.5932	12.1818	17.6259	13.0718	14.5407	30.6181	13.433	16.2066	12.8897	12.9196	14.2013	14.742	14.9187
Note: Values in the table represent FPKM (Fragments Per Kilobase of transcript per Million mapped reads) derived from RNA-Seq data. CR: untreated control root; AR: ABA-treated root; GR: GA3-treated root; IR: IAA-treated root; JR: JA-treated root; SR: SA-treated root; 1-6: treatment at 0.5h, 1h, 3h, 6h, 12h, 24h, respectively.
