# Supplementary material for: Genome-Wide Identification and Analysis of the AHL Gene Family in Pepper (Capsicum annuum L.)
Source: Int J Mol Sci. 2025 Jul 7;26(13):6527. doi: 10.3390/ijms26136527 (PMC12249567; doi:10.3390/ijms26136527)
Supplement: Supplementary file 1 [file ijms-26-06527-s001.zip › Table S5. Expression profiles of 45 CaAHL genes in response to abiotic stresses.xlsx]

## Sheet: Table S5
Table S5. Expression profiles of 45 CaAHL genes in response to abiotic stresses.
Gene ID	CR	FR1	FR2	FR3	FR4	FR5	FR6	HR1	HR2	HR3	HR4	HR5	HR6	MR1	MR2	MR3	MR4	MR5	MR6	NR1	NR2	NR3	NR4	NR5	NR6	RR1	RR2	RR3	RR4	RR5	RR6
CaAHL1	9.02045	8.87587	10.9049	8.52667	8.96968	10.177	8.36536	11.675	7.95962	7.8222	10.8613	11.4263	14.9261	11.1185	9.30423	6.93968	10.9738	11.1536	11.7438	6.32232	8.93804	8.70247	9.52035	10.213	10.0702	9.93721	8.75877	13.9302	8.92333	12.0236	11.5574
CaAHL2	30.2919	25.1845	30.8903	45.8131	37.5581	29.3955	57.2325	36.0097	31.0736	39.1321	32.0939	23.8855	23.7638	27.7177	24.2112	32.7402	26.6301	25.5588	23.3979	23.6436	25.3008	39.1883	32.8495	29.7184	33.8799	24.8236	27.6709	34.532	28.8271	19.9754	23.4522
CaAHL3	40.9292	41.1127	44.7881	57.0654	61.745	40.7659	39.7704	48.0008	34.6344	30.7698	30.4541	25.1978	22.8028	38.0978	31.5552	31.162	23.6183	29.4268	27.9906	31.6464	29.8491	30.6945	34.5636	30.1594	33.4531	38.0158	32.0576	69.2172	39.4437	32.1811	32.5665
CaAHL4	40.2511	24.3471	31.0609	23.0718	22.8598	19.5327	17.6511	35.9714	27.5353	18.3888	21.7049	29.1854	50.8937	34.5215	33.629	34.1136	18.8615	32.3344	30.0068	32.5816	37.5235	31.4898	32.2938	29.8514	35.8386	32.6135	47.9582	48.3679	26.1246	74.4308	48.7101
CaAHL5	37.2976	28.8667	39.4568	68.667	71.9569	52.4822	57.4056	39.889	23.2462	19.9417	15.6399	9.77762	8.07883	29.5844	23.9885	14.8647	24.5699	33.4136	31.3161	24.2116	21.2121	23.5055	44.834	40.3673	32.7193	27.276	31.4451	59.571	28.418	28.8813	30.824
CaAHL6	91.7849	61.8598	72.2182	119.039	168.364	93.265	94.9724	83.9252	84.193	87.5521	75.61	67.3411	81.8127	79.3188	52.6185	61.3571	65.8147	65.5973	55.9714	61.0934	54.8543	59.7418	72.7838	82.3784	71.9908	86.3312	78.3197	100.493	118.98	92.9176	82.7663
CaAHL7	27.9891	18.9563	24.3572	11.2902	12.177	9.4468	5.44348	21.5358	14.5183	7.60996	12.8492	18.559	9.96835	19.0011	16.0787	10.2338	9.8766	21.412	16.8108	18.9744	20.1615	11.0762	21.6424	27.2872	28.9465	21.6743	24.6439	17.1153	9.8501	21.9243	28.1848
CaAHL8	65.1017	65.4809	63.6109	82.636	91.8292	79.3472	56.5337	66.1219	42.6902	62.8028	67.1276	49.8864	42.6837	63.1537	50.508	45.8333	69.9121	66.8789	53.5819	43.7493	37.2202	44.7196	55.1546	55.997	39.5868	64.668	44.7224	65.503	51.8105	41.8437	55.0684
CaAHL9	2.03375	3.17151	2.80131	2.83323	3.89233	3.4485	4.14524	1.50638	1.68718	1.71726	3.52043	6.68435	6.40883	2.37179	2.0251	2.7117	6.03678	2.74352	3.26564	1.86065	2.68069	3.82458	3.73087	4.2933	2.61398	1.485	1.83637	2.78346	3.58716	1.50455	2.29472
CaAHL10	56.9632	52.4417	52.7469	86.8521	137.516	91.2442	99.4904	59.628	38.8368	36.0821	34.4003	31.3628	25.2199	61.4112	47.7773	28.5458	41.7603	40.3794	72.817	49.7655	33.8555	41.7069	51.1443	51.9482	67.3604	62.3709	68.0113	98.5519	122.769	52.7328	108.691
CaAHL11	0.469851	0.338703	0.359974	0.383256	0.450963	0.0462032	0.132533	0.182	0.498572	0.584633	0.837357	0.0185979	0	0.355789	0.695512	0.302704	0.51351	1.51951	0.330274	0.248152	0.137038	0.233476	0.250932	0.0734849	0.700492	0.108853	0.33307	1.49548	0.940448	0.25327	0.374454
CaAHL15	0.0796707	0.149629	0.168653	0.0744882	0	0.0283467	0.0240273	0.0586473	0.0847158	0	0.0947811	0.0267809	0.336567	0.0578925	0.145578	0.138086	0.0479658	0.129142	0.059899	0.236474	0.183649	0.0535325	0.109307	0.259728	0.0565137	0.0553185	0.277012	0.0309688	0	0.152322	0.25494
CaAHL19	42.1921	41.5691	43.2922	35.7567	50.4519	32.7632	45.602	38.6584	20.1884	19.6185	28.6724	26.9132	26.7476	40.0243	31.3714	16.4626	23.9435	26.7712	23.4722	29.16	26.5231	22.2853	31.8841	33.5959	35.7646	40.2102	29.8428	30.8322	35.7748	31.6784	34.381
CaAHL20	49.6399	28.9446	37.9856	53.42	57.4134	31.5003	24.5409	37.69	24.0212	11.6538	11.6264	9.64695	3.82391	33.1743	21.0447	22.4344	14.2949	24.8746	17.3002	33.1288	24.5773	28.6138	35.5707	42.4388	40.3138	43.0182	39.3278	38.1157	26.3248	35.6363	36.537
CaAHL21	10.8134	14.7819	15.8972	12.3017	12.7189	12.8379	14.4238	11.3396	7.69559	5.28473	9.4119	8.46366	6.82329	13.8128	12.0352	10.1854	14.346	13.185	10.5998	10.2985	9.70621	8.77619	11.5577	16.8767	12.0795	12.5561	8.98782	11.9032	13.3432	12.3504	14.3087
CaAHL22	5.91196	2.41711	4.43621	2.22705	4.07858	2.61356	4.12466	3.25996	8.4774	3.23441	3.93443	8.77451	15.5583	4.97676	3.0601	3.98834	5.14492	4.18332	3.33306	4.6421	4.03083	4.18717	3.98851	5.85752	4.50174	5.33709	5.33239	6.12099	5.50043	7.48265	6.35988
CaAHL23	6.35219	2.242	3.98193	2.82944	2.54262	3.32059	2.82612	3.5452	5.44268	2.69347	2.57861	4.16529	6.08363	4.01329	4.42434	3.06376	4.41469	3.51793	3.97763	4.38308	5.21265	4.70952	3.89823	4.50895	5.08799	6.22037	7.44754	5.52901	5.87405	6.87346	6.78143
CaAHL24	3.40926	3.36453	2.2275	4.13789	3.67935	3.8006	3.58495	2.84274	1.36169	2.31819	3.61376	4.70621	5.69445	1.68875	1.40529	4.20469	5.05341	2.84154	2.7739	4.34881	3.64334	5.85528	5.51111	8.6012	3.1067	2.41062	2.48162	2.63058	3.3047	1.1873	1.8409
CaAHL25	6.49001	6.06091	6.67934	5.5371	7.48555	5.52453	8.41312	6.31652	3.63464	3.60656	5.11785	5.27203	7.50685	6.59621	5.08026	5.14974	4.84403	7.22488	5.2868	5.87863	4.86829	5.48309	7.34673	8.42025	6.16925	4.59192	4.87736	6.35353	10.3053	6.42637	7.95782
CaAHL26	145.148	155.735	145.104	175.006	157.316	84.4618	76.3619	138.134	60.902	23.9229	44.1849	16.2464	26.3705	192.083	211.185	128.277	63.9873	80.6621	109.341	166.119	180.503	115.79	84.1561	64.3768	98.8526	148.688	157.237	179.649	144.954	78.28	146.752
CaAHL29	0.452961	0.200414	0.166782	0.140041	0.0847456	0.0408865	0.226253	0.157811	0.242415	0.0315937	0	0.330495	0.202205	0.147537	0.036065	0.0299216	0.0936259	0.0498395	0.0358952	0.334687	0.284095	0.142394	0.213504	0.564123	0.322235	0.0666245	0.335471	0.147194	0.152408	0	0.239116
CaAHL30	15.0939	13.9527	16.403	26.873	32.2195	16.6527	23.8933	14.7197	10.9381	10.4087	8.67137	8.13753	7.19909	17.727	19.6244	18.7656	10.6249	11.8716	14.0946	13.5401	13.7845	14.8503	9.98984	11.1215	11.3881	14.8264	19.2893	24.8175	21.2356	30.1045	20.6909
CaAHL31	12.6524	4.66564	6.45062	13.7449	12.4774	11.6226	26.305	8.71561	17.7716	22.1018	19.9091	26.5544	31.1948	6.73967	7.28582	7.67259	8.74347	10.4787	10.0455	8.65713	10.0444	8.31389	11.3287	9.6776	6.49185	7.70302	10.9766	17.3285	13.3272	19.1842	13.9157
CaAHL32	16.2343	11.9366	8.27775	7.64833	10.0039	6.29288	10.0885	9.60636	6.05737	2.64688	7.43934	3.54438	5.57076	13.8108	20.0446	21.8175	14.2294	17.3822	13.841	16.192	26.0936	17.9328	13.9818	15.3268	13.5461	13.5146	17.3819	22.5528	17.3086	15.5694	13.5814
CaAHL33	24.0933	15.5836	17.4783	14.5547	11.5294	7.50165	9.98796	18.9998	15.4168	10.0934	11.3181	12.5534	11.8104	20.0596	17.5309	13.065	11.0756	17.1861	16.9746	17.3641	17.4699	10.7476	14.32	14.3524	18.4452	21.9936	26.4625	22.2703	16.1422	28.476	21.7056
CaAHL34	11.9093	10.7642	19.4715	17.5872	14.4839	8.1098	7.97624	12.0326	9.02094	6.23969	6.3	6.33501	3.51642	11.3842	6.76972	6.55858	5.64229	8.52848	7.8379	6.03951	4.80466	7.22484	10.15	15.802	17.133	15.6591	11.4879	16.9123	5.94776	13.9536	19.7807
CaAHL35	20.0661	13.4851	13.125	16.466	18.287	11.7877	19.5506	14.0118	7.97981	7.15222	14.1002	14.5496	16.7482	15.2045	13.7607	13.5853	12.5647	15.7815	14.448	16.4793	14.5651	19.0298	19.28	24.3479	22.7169	12.7153	9.96225	13.2428	14.2081	17.5062	17.6551
CaAHL36	0.306829	0.10751	0.207252	0.0582254	0.109842	0	0	0.300731	0.0530959	0.142772	0.22209	0.0166957	0	0.320697	0.0365993	0	0.0938763	0.329246	0.109459	0.0682449	0.146501	0.0682262	0.150059	0	0.299806	0.328319	0.335399	0.561334	0	0.231414	0.104249
CaAHL37	9.37479	6.71207	8.38432	7.04082	9.53813	6.12924	11.9376	8.27457	7.55032	8.28936	8.84096	8.59662	17.6712	9.90275	6.24008	5.71402	9.43634	8.23434	6.35195	9.78105	7.33155	8.2221	9.45266	9.92246	8.54211	6.55661	6.22439	5.43622	8.04388	5.55111	5.57524
CaAHL38	83.8773	63.0505	69.4101	60.8379	64.6484	77.1442	73.4355	69.6469	42.7034	35.2901	61.2426	43.4231	40.461	82.6465	70.1633	71.7072	64.7702	100.502	71.1902	62.8056	57.2335	65.4659	86.2176	78.0106	69.2969	67.4239	69.3355	75.1388	50.3258	93.8614	72.1167
CaAHL39	13.3794	10.3741	12.2903	12.1537	10.629	7.41873	4.67639	14.3394	12.2609	11.3959	12.648	12.9718	24.7982	17.0498	16.8634	18.1551	12.8909	15.3584	13.1774	13.0626	13.4736	14.8418	13.0295	11.7931	14.1285	11.4289	12.7501	22.2032	9.05885	15.6816	17.3708
CaAHL40	12.877	12.7797	13.0456	10.2018	10.2936	10.1132	10.5682	13.4726	11.9011	18.4016	23.7553	43.2334	39.9894	17.206	13.951	14.8515	24.7283	17.3703	17.5255	9.76966	12.8039	12.4832	12.7338	12.5678	14.2971	15.9337	14.2307	20.4663	21.5413	14.2979	14.9755
CaAHL41	4.80294	5.12856	6.35093	4.10199	3.64	4.45862	2.68154	4.20999	2.08791	1.18362	2.22645	1.43077	3.74888	2.25041	2.24705	2.27605	5.06933	1.66314	2.03679	3.47386	4.06942	3.54555	4.10047	6.3045	5.96361	3.1244	2.79607	2.12961	4.15721	2.78175	3.74805
CaAHL42	2.75953	1.70066	2.60514	2.54082	3.06505	2.39453	4.47999	2.56302	2.36234	3.8514	6.2047	6.32645	13.9721	4.05528	2.39086	2.98814	5.16659	3.13647	2.87904	1.93106	2.50142	1.95905	2.48899	2.67404	2.28103	1.83057	2.26754	2.53542	4.3074	2.60255	2.12586
CaAHL43	9.35694	7.4512	6.07671	9.38234	5.44202	7.1181	8.50944	7.91415	7.12122	6.64297	8.05051	9.78898	5.42634	5.30645	4.27856	7.66422	5.6369	7.30656	6.97921	5.10667	8.77241	8.99662	9.67293	6.93839	3.40011	6.42813	9.14186	30.789	14.182	61.7367	15.8903
CaAHL44	130.071	127.416	147.182	162.432	134.669	106.285	102.925	194.407	111.874	78.9967	75.0258	53.6691	43.5934	164.647	126.904	99.3595	92.3458	116.935	113.368	117.628	89.0494	109.249	125.203	114.711	150.434	154.928	149.875	182.922	91.7946	92.0292	135.337
CaAHL45	14.8286	10.0671	12.2125	11.0341	12.1044	15.2753	11.2304	11.6491	14.2052	10.5815	12.1599	17.2548	22.0372	15.1079	15.3696	11.718	18.4174	16.5254	14.1587	16.0648	14.4082	12.774	15.8765	15.1531	15.7864	12.5656	11.4195	17.377	14.7595	16.4645	15.3214
Note: Values in the table represent FPKM (Fragments Per Kilobase of transcript per Million mapped reads) derived from RNA-Seq data. CR: untreated control root; FR: cold-treated root; HR: heat-treated root; RR: H2O2-treated root; NR: NaCl-treated root; MR: mannitol-treated root. 1-6: treatment at 0.5h, 1h, 3h, 6h, 12h, 24h, respectively.
